# Supplementary material for: The eukaryotic bell-shaped temporal rate of DNA replication origin firing emanates from a balance between origin activation and passivation
Source: eLife. 2018 Jun 1;7:e35192. doi: 10.7554/eLife.35192 (PMC6033540; doi:10.7554/eLife.35192)
Supplement: Figure 2—source data 1. [file elife-35192-fig2-data1.csv]

	Experimental I (/kb/min)	Experimental std	time (min)
0	0.0059025	0.0017364673190129437	3.456731666666667
1	0.008850000000000002	0.0049179314757324556	5.1185125
2	0.008880000000000006	0.0015705890614670667	5.77298
3	0.007392500000000006	0.003368348074353362	6.243555
4	0.010562500000000004	0.0037596234851378415	6.792510416666666
5	0.010087500000000006	0.005141786532908577	7.330820833333334
6	0.011502500000000006	0.001887728462994613	7.8616304166666655
7	0.021225000000000008	0.0031712576369636093	8.131223749999998
8	0.011532500000000011	0.009560918823523187	8.342015
9	0.01597500000000001	0.002051066795596866	8.520515416666665
10	0.016965000000000008	0.007282422330516135	8.82444125
11	0.014572500000000013	0.007527507472596757	9.145798333333335
12	0.019550000000000012	0.0043603325561245914	9.40114625
13	0.01839250000000001	0.007650043709025461	9.56405625
14	0.014507500000000005	0.006737103884459555	9.792324583333333
15	0.012725000000000004	0.0015578430601315412	9.987381666666668
16	0.017325000000000007	0.001296871234934293	10.23335875
17	0.020555000000000007	0.010772746864193923	10.50974125
18	0.02411500000000001	0.010226127077246792	10.718311250000003
19	0.017125000000000015	0.0038790301622957254	10.847857916666666
20	0.025575000000000014	0.0042257395802391805	10.932731666666665
21	0.019450000000000016	0.0048849257926809895	11.089944166666667
22	0.019370000000000005	0.008558603858106762	11.157562500000001
23	0.010537500000000009	0.004062932284692918	11.203616250000001
24	0.013100000000000007	0.0024708298201211675	11.335163749999998
25	0.013325000000000007	0.0010059199769365359	11.619842916666666
26	0.021000000000000005	0.006331271594237608	11.774541249999999
27	0.030299999999999997	0.00392364626336269	11.93851375
28	0.02802499999999999	0.003946121513587742	12.04891875
29	0.027024999999999997	0.0060968741991286	12.264772916666667
30	0.023400000000000004	0.0047681233205528585	12.620113750000002
31	0.022375	0.002580092052621378	12.766578333333333
32	0.017425000000000006	0.00487307654362211	12.885597083333334
33	0.03217500000000001	0.005759503016754138	13.027914166666667
34	0.03740000000000001	0.0040274061131204564	13.147231666666666
35	0.018800000000000004	0.006777905281132217	13.27806125
36	0.038925	0.01095544955718386	13.531736250000002
37	0.01736	0.006149373951875103	13.671389583333333
38	0.019475	0.00977583116670905	13.8828025
39	0.03795	0.008675396244552757	14.164212083333334
40	0.019649999999999997	0.005165510623355643	14.53367625
41	0.025074999999999997	0.00856252737221902	14.70120625
42	0.017142499999999998	0.010466920213224136	15.021964583333336
43	0.029665	0.013010098961960282	15.45503375
44	0.016615000000000005	0.011636783275458902	16.27398
45	0.05694999999999999	0.01837695567824007	16.75533625
46	0.07467499999999996	0.008395050625219598	17.203491666666665
47	0.03932499999999998	0.013578360541685434	17.726707916666665
48	0.044049999999999985	0.0036369630187836686	18.28188958333333
49	0.053149999999999975	0.018113599863086298	19.024024166666667
50	0.05799999999999997	0.02192498574685968	21.136039999999998
51	0.022674999999999966	0.007286074045739586	24.433918333333335
52	0.02579999999999997	0.001839836949297409	26.003033333333335
53	0.039074999999999964	0.011370878374162658	27.529477916666668
54	0.011462499999999957	0.0026998553201977326	28.253541249999998
55	0.021099999999999973	0.013998749944191433	29.170357916666667
56	0.0	0.0	31.471844583333336
