# Supplementary material for: The eukaryotic bell-shaped temporal rate of DNA replication origin firing emanates from a balance between origin activation and passivation
Source: eLife. 2018 Jun 1;7:e35192. doi: 10.7554/eLife.35192 (PMC6033540; doi:10.7554/eLife.35192)
Supplement: Figure 2—source data 2. — cerevisae I(t) in Figure 2 (b). [file elife-35192-fig2-data2.csv]

	Experimental I (/kb/min)	Experimental std	time (min)
0	0.0005896300000000001	0.00043501019700692076	16.217705000000002
1	0.0006861699999999999	0.00014931067309472556	21.7451625
2	0.00100275	0.0002796491507228298	23.075745
3	0.0014212600000000001	0.000730317954044675	25.6713
4	0.00167742	0.00042770725736185496	26.8228975
5	0.00156045	0.00024657322218764956	27.737045000000002
6	0.0017945	0.00017298673822001498	29.09998
7	0.00248958	0.0009686224571008047	30.6053925
8	0.00403291	0.00038968963689069267	31.483605
9	0.0025255900000000003	0.0002639028948306555	33.340055
10	0.00328586	0.00018827106734705683	35.009725
11	0.00343808	0.00014091759577852583	36.14256
12	0.00345862	0.00027173911827339104	37.546634999999995
13	0.005606719999999999	0.00035877325652840947	38.9770375
14	0.00510542	0.00047440050042132134	40.165462500000004
15	0.00394162	0.00015303993857813708	40.9230925
16	0.0034024	0.00014092303431306041	42.3067825
17	0.00357591	0.00027108290742870533	43.6210175
18	0.00107527	0.0009746347809820866	46.414635000000004
19	0.00111061	0.0003507618797703079	48.0326125
20	0.00126655	0.00030820618991188347	49.76831
21	0.00109516	0.0002914228611485379	52.00164
22	0.0008075000000000001	0.00018658404326201097	53.482057499999996
23	0.00044658	0.00022272997193911734	59.31639249999999
