# Supplementary material for: The eukaryotic bell-shaped temporal rate of DNA replication origin firing emanates from a balance between origin activation and passivation
Source: eLife. 2018 Jun 1;7:e35192. doi: 10.7554/eLife.35192 (PMC6033540; doi:10.7554/eLife.35192)
Supplement: Figure 2—source data 3. [file elife-35192-fig2-data3.csv]

	$L$ (Mb)	$N_{Ori}(t{=}0)$	$v$ ($kb^{-1}min^{-1}$)	$v\rho_0^2$	Imax	Specie
0	12.5	829	1.6	0.007037347839999999	0.006	S. cere
1	12.5	741	2.8	0.009839531519999998	0.01	S. pombe
2	143.6	6184	0.63	0.0011683437279350719	0.0005	D. melanogaster
3	2233.0	744333	0.52	0.0577777260287721	0.07	Xenope Embryo
4	6469.0	78000	1.46	0.00021225980400813317	0.0003	Human
5	12.5	829	0.05	0.00021991711999999996	0.00024	S. cere (HU)
